# Supplementary material for: Morning versus Evening Intake of Creatine in Elite Female Handball Players
Source: Int J Environ Res Public Health. 2021 Dec 30;19(1):393. doi: 10.3390/ijerph19010393 (PMC8744932; doi:10.3390/ijerph19010393)
Supplement: Supplementary file 1 [file ijerph-19-00393-s001.zip]

Archive with 1 entries (1 files):
- ijerph-1454896-supplementary.pdf
